# Supplementary material for: LXG Toxins of Bacillus Velezensis Mediate Contact-Dependent Inhibition in a T7SS-Dependent Manner to Enhance Rhizosphere Adaptability
Source: Int J Mol Sci. 2025 Mar 13;26(6):2592. doi: 10.3390/ijms26062592 (PMC11942605; doi:10.3390/ijms26062592)
Supplement: Supplementary file 1 [file ijms-26-02592-s001.zip]

Archive with 7 entries (7 files):
- Figure S1.pdf
- Figure S2.pdf
- Figure S3.pdf
- Figure S4.pdf
- Supplementary Table S1.xlsx
- Supplementary Table S2.xlsx
- Supplementary Table S3.xlsx
