# Supplementary material for: LXG Toxins of Bacillus Velezensis Mediate Contact-Dependent Inhibition in a T7SS-Dependent Manner to Enhance Rhizosphere Adaptability
Source: Int J Mol Sci. 2025 Mar 13;26(6):2592. doi: 10.3390/ijms26062592 (PMC11942605; doi:10.3390/ijms26062592)
Supplement: Supplementary file 1 [file ijms-26-02592-s001.zip › Supplementary Table S1.xlsx]

## Sheet: Sheet1
Table 1. Strains and plasmids used in this study
Strains or plasmids	Genotype / Description	Source
Strains
B. velezensis CLA178	Wild type	This lab
B. proteolyticus TZ4	Wild type	This lab
TZ4-Cm	Introduced pNW33n into TZ4 by electrotransformation,CmR	This study
B. velezensis SQR9	Wild type	This lab
DT7SS	Complete deletion of the yukE-yueD operon, CmR	37248429
DyukE	Complete deletion of the yukE gene, CmR	37248429
Dlxg1	Complete deletion of the lxg1 gene (V529_04770) by marker free konckout mtheod	This study
Dlxg2	Complete deletion of the lxg2 gene (V529_05730) by marker free konckout mtheod	This study
Dlxg3	Complete deletion of the lxg3 gene (V529_11460) by marker free konckout mtheod	This study
Dlxg4	Complete deletion of the lxg4 gene (V529_18210) by marker free konckout mtheod	This study
Dlxg5	Complete deletion of the lxg5 gene (V529_19080) by marker free konckout mtheod	This study
Dlxg6	Complete deletion of the lxg6 gene (V529_21700) by marker free konckout mtheod	This study
DywqJ	Complete deletion of the ywqJ gene (V529_36050) by marker free konckout mtheod	This study
Dlxg4Dantilxg4 P43::gfp	Complete replacement of the lxg4 and antilxg 4 gene (V529_18210 and V529_18220) to P43::gfp by homologous exchange,CmR	This study
Dlxg4 P43::gfp	Complete replacement of the lxg4 gene (V529_18210) to P43::gfp by homologous exchange,CmR	This study
SQR9 P43::lxg4	Dlxg4 compelement by P43::lxg4, cloned into pNW33n plasmid, CmR	This study
E. coil
DH5α	General cloning host strain	Vazyme
Plasmids
pNW33n	CmR, E. coli-Bacillus shuttle vector	This lab
