# Supplementary material for: LXG Toxins of Bacillus Velezensis Mediate Contact-Dependent Inhibition in a T7SS-Dependent Manner to Enhance Rhizosphere Adaptability
Source: Int J Mol Sci. 2025 Mar 13;26(6):2592. doi: 10.3390/ijms26062592 (PMC11942605; doi:10.3390/ijms26062592)
Supplement: Supplementary file 1 [file ijms-26-02592-s001.zip › Supplementary Table S2.xlsx]

## Sheet: Sheet1
Primer Name	Sequence(5'to3')	Description
In vivo knock out
Up_lxg1-F	GACAATAAGAGAATTCATCT	PCR for left flanking region in lxg1 knocking out, forward primer
Up_lxg1-R	CTTACTGAAAGGATTGTCCAGAGAGGTAAGAATGTTTTAT	PCR for left flanking region in lxg1 knocking out, reverse primer
Up_lxg2-F	ATGGGTAAACATGATCGAAA	PCR for left flanking region in lxg2 knocking out, forward primer
Up_lxg2-R	TTAAATGAAAGGATATGAATATAATTCGGAGTGAAAATGA	PCR for left flanking region in lxg2 knocking out, reverse primer
Up_lxg3-F	ATTTCAATCATTGCTTACCA	PCR for left flanking region in lxg3 knocking out, forward primer
Up_lxg3-R	TCGAATGAAAGGATATGGTCGAAGTGTTAATATGACCTTA	PCR for left flanking region in lxg3 knocking out, reverse primer
Up_lxg4-F	GACCTTACACAAAAACAAGC	PCR for left flanking region in lxg4 knocking out, forward primer
Up_lxg4-R	ACCATGTTATTACTCTCCTTGCTCATATCCTTTCGCGATA	PCR for left flanking region in lxg4 knocking out, reverse primer
Up_lxg5-F	ATGCTTTATCGAAAAGTAAAAGAAA	PCR for left flanking region in lxg5 knocking out, forward primer
Up_lxg5-R	GAAGCGGAAAGGAGCCGCAAGGGGTTATAAACCATGGATT	PCR for left flanking region in lxg5 knocking out, reverse primer
Up_lxg6-F	ATGAACAACTGCTGAGCAAG	PCR for left flanking region in lxg6 knocking out, forward primer
Up_lxg6-R	TGAGTGGGAAGGAGACAGATTGGGTATACAGGCAATCAAG	PCR for left flanking region in lxg6 knocking out, reverse primer
Up_ywqJ-F	GTCCAAGAATGCCATTAATA	PCR for left flanking region in ywqJ knocking out, forward primer
Up_ywqJ-R	ACGAAAGAAAGGACTTGCCGAAATAGTTCATGGCTGAATT	PCR for left flanking region in ywqJ knocking out, reverse primer
Down_lxg1-F	AGCATACATTATACGAACGGCTATTTTTCCGGATAGAATT	PCR for right flanking region in lxg1 knocking out, forward primer
Down_lxg1-R	GTATTGCAGTTGGAATGTAT	PCR for right flanking region in lxg1 knocking out, reverse primer
Down_lxg2-F	AGCATACATTATACGAACGGTTAATCATTTAAAGTTGGGA	PCR for right flanking region in lxg2 knocking out, forward primer
Down_lxg2-R	TCGATTCATGGAATGATAAA	PCR for right flanking region in lxg2 knocking out, reverse primer
Down_lxg3-F	AGCATACATTATACGAACGGCTATTTATTTAAATGTTTTAAAAGGGATTT	PCR for right flanking region in lxg3 knocking out, forward primer
Down_lxg3-R	AATATCGGTTGGACAATTGA	PCR for right flanking region in lxg3 knocking out, reverse primer
Down_lxg4-F	AGCATACATTATACGAACGGATGAAAATCTTTGAAGCAAC	PCR for right flanking region in lxg4 knocking out, forward primer
Down_lxg4-R	TTTCATAGCCGATTGTTTTA	PCR for right flanking region in lxg4 knocking out, reverse primer
Down_lxg5-F	AGCATACATTATACGAACGGTTATTCTTTCTCATATTGTTTTGCT	PCR for right flanking region in lxg5 knocking out, forward primer
Down_lxg5-R	CAGTTGCTCATCCAATTAAC	PCR for right flanking region in lxg5 knocking out, reverse primer
Down_lxg6-F	AGCATACATTATACGAACGGTTAAAATCCTCCTCTTAAATCAGAT	PCR for right flanking region in lxg6 knocking out, forward primer
Down_lxg6-R	AGCCTGATGAAGTTGTTGAA	PCR for right flanking region in lxg6 knocking out, reverse primer
Down_ywqJ-F	AGCATACATTATACGAACGGTTACCTCCTTGGAAAAAGTT	PCR for right flanking region in ywqJ knocking out, forward primer
Down_ywqJ-R	GCTCATCAAACCTATCAATC	PCR for right flanking region in ywqJ knocking out, reverse primer
ps_lxg1-F	CTTACCTGGAGTAAGTCATCTTATTACGCCTGTTTAAACT	PCR for phes in lxg1 knocking out, forward primer
ps_lxg1-R	AATTCTATCCGGAAAAATAGCCGTTCGTATAATGTATGCT	PCR for phes in lxg1 knocking out, reverse primer
ps_lxg2-F	TTTTAAAGAATTACTTTTGATTATTACGCCTGTTTAAACT	PCR for phes in lxg2 knocking out, forward primer
ps_lxg2-R	TCCCAACTTTAAATGATTAACCGTTCGTATAATGTATGCT	PCR for phes in lxg2 knocking out, reverse primer
ps_lxg3-F	TATGAAAATCCGTCAGACGGTTATTACGCCTGTTTAAACT	PCR for phes in lxg3 knocking out, forward primer
ps_lxg3-R	AAATCCCTTTTAAAACATTTAAATAAATAGCCGTTCGTATAATGTATGCT	PCR for phes in lxg3 knocking out, reverse primer
ps_lxg4-F	ATGTAATTCGTTTACGGAATTTATTACGCCTGTTTAAACT	PCR for phes in lxg4 knocking out, forward primer
ps_lxg4-R	GTTGCTTCAAAGATTTTCATCCGTTCGTATAATGTATGCT	PCR for phes in lxg4 knocking out, reverse primer
ps_lxg5-F	TTTTTCCGGGATGCCGCCGATTATTACGCCTGTTTAAACT	PCR for phes in lxg5 knocking out, forward primer
ps_lxg5-R	AGCAAAACAATATGAGAAAGAATAACCGTTCGTATAATGTATGCT	PCR for phes in lxg5 knocking out, reverse primer
ps_lxg6-F	GGCATTGACCTAAACAAACGTTATTACGCCTGTTTAAACT	PCR for phes in lxg6 knocking out, forward primer
ps_lxg6-R	ATCTGATTTAAGAGGAGGATTTTAACCGTTCGTATAATGTATGCT	PCR for phes in lxg6 knocking out, reverse primer
ps_ywqJ-F	GCAAGGAGCCCTCCTTTTTCTTATTACGCCTGTTTAAACT	PCR for phes in ywqJ knocking out, forward primer
ps_ywqJ-R	AACTTTTTCCAAGGAGGTAACCGTTCGTATAATGTATGCT	PCR for phes in ywqJ knocking out, reverse primer
Back_lxg1-F	ATAAAACATTCTTACCTCTCTGGACAATCCTTTCAGTAAG	PCR for back region in lxg1 knocking out, forward primer
Back_lxg1-R	AGTTTAAACAGGCGTAATAAGATGACTTACTCCAGGTAAG	PCR for back region in lxg1 knocking out, reverse primer
Back_lxg2-F	TCATTTTCACTCCGAATTATATTCATATCCTTTCATTTAA	PCR for back region in lxg2 knocking out, forward primer
Back_lxg2-R	AGTTTAAACAGGCGTAATAATCAAAAGTAATTCTTTAAAA	PCR for back region in lxg2 knocking out, reverse primer
Back_lxg3-F	TAAGGTCATATTAACACTTCGACCATATCCTTTCATTCGA	PCR for back region in lxg3 knocking out, forward primer
Back_lxg3-R	AGTTTAAACAGGCGTAATAACCGTCTGACGGATTTTCATA	PCR for back region in lxg3 knocking out, reverse primer
Back_lxg4-F	TATCGCGAAAGGATATGAGCAAGGAGAGTAATAACATGGT	PCR for back region in lxg4 knocking out, forward primer
Back_lxg4-R	AGTTTAAACAGGCGTAATAAATTCCGTAAACGAATTACAT	PCR for back region in lxg4 knocking out, reverse primer
Back_lxg5-F	AATCCATGGTTTATAACCCCTTGCGGCTCCTTTCCGCTTC	PCR for back region in lxg5 knocking out, forward primer
Back_lxg5-R	AGTTTAAACAGGCGTAATAATCGGCGGCATCCCGGAAAAA	PCR for back region in lxg5 knocking out, reverse primer
Back_lxg6-F	CTTGATTGCCTGTATACCCAATCTGTCTCCTTCCCACTCA	PCR for back region in lxg6 knocking out, forward primer
Back_lxg6-R	AGTTTAAACAGGCGTAATAACGTTTGTTTAGGTCAATGCC	PCR for back region in lxg6 knocking out, reverse primer
Back_ywqJ-F	AATTCAGCCATGAACTATTTCGGCAAGTCCTTTCTTTCGT	PCR for back region in ywqJ knocking out, forward primer
Back_ywqJ-R	AGTTTAAACAGGCGTAATAAGAAAAAGGAGGGCTCCTTGC	PCR for back region in ywqJ knocking out, reverse primer
In vivo tagging
lxg4antilxg4-up-F	CTTGTACTTCCATATGTAGGACTC	PCR for left flanking region in P43::gfp-tag, forward primer
lxg4antilxg4-up-R	gcgaaaacataccacctatcaGCTCATATCCTTTCGCGATAAA	PCR for left flanking region in P43::gfp-tag, reverse primer
P43-gfp-F	TTTATCGCGAAAGGATATGAGCtgataggtggtatgttttcgc	PCR for P43::gfp-tag and Cm resistance cassettes, forward primer
P43-gfp-R	GTTCATCCATGCCAT	PCR for P43::gfp-tag and Cm resistance cassettes, reverse primer
lxg4antilxg4-down-F	aatgtggaattgggaacgga	PCR for right flanking region in P43::gfp-tag, forward primer
lxg4antilxg4-down-R	AAGAATGTGGATACGATTGGTC	PCR for right flanking region in P43::gfp-tag, reverse primer
pNW33n- common 16s construction
pN16s-F	CCATGATTACGCCAAGCTTattagagtttgatcctggctc	PCR For cloned common 16s to pNW33n, forward primer
pN16s-R	TGATTGTGAAATTGAATTCcatttaccttgttacgac	PCR For cloned common 16s to pNW33n, reverse primer
qPCR
Q16S-F	CTCGTGTCGTGAGATGTTGG	qPCR for 16s, forward primer
Q16S-R	GTTTCGCTGCCCTTTGTT	qPCR for 16s, reverse primer
QSQR9-F	ACTTGTTGTCGGCGTCTT	qPCR for SQR9, forward primer
QSQR9-R	CATCAGCCCCACATTTACGGGA	qPCR for SQR9, reverse primer
