# Supplementary material for: LXG Toxins of Bacillus Velezensis Mediate Contact-Dependent Inhibition in a T7SS-Dependent Manner to Enhance Rhizosphere Adaptability
Source: Int J Mol Sci. 2025 Mar 13;26(6):2592. doi: 10.3390/ijms26062592 (PMC11942605; doi:10.3390/ijms26062592)
Supplement: Supplementary file 1 [file ijms-26-02592-s001.zip › Supplementary Table S3.xlsx]

## Sheet: R value
	V529_04770	V529_05730	V529_11460	V529_18210	V529_19080	V529_21700	V529_36050	V529_31500	V529_31510	V529_31520	V529_31530	V529_31540	V529_31550	V529_31560
V529_04770	1	0.915681	0.772468	0.837678	0.34066	0.508394	0.882264	0.237667	0.114807	0.47381	0.387615	0.537858	-0.12772	0.00718104
V529_05730	0.915681	1	0.872444	0.856007	0.247612	0.474516	0.915724	0.4709	0.379798	0.660431	0.607357	0.755011	-0.0237757	0.254869
V529_11460	0.772468	0.872444	1	0.933203	0.264223	0.577617	0.770216	0.471548	0.387953	0.61367	0.610449	0.713585	-0.120456	0.190795
V529_18210	0.837678	0.856007	0.933203	1	0.285401	0.66215	0.794871	0.404422	0.289837	0.566961	0.550087	0.643692	-0.254277	0.0583325
V529_19080	0.34066	0.247612	0.264223	0.285401	1	-0.0311777	0.0664685	-0.37486	-0.49168	-0.239088	-0.273836	-0.189497	-0.286968	-0.479669
V529_21700	0.508394	0.474516	0.577617	0.66215	-0.0311777	1	0.562357	0.366562	0.324302	0.419416	0.417449	0.442895	-0.081848	0.259008
V529_36050	0.882264	0.915724	0.770216	0.794871	0.0664685	0.562357	1	0.616412	0.507138	0.793771	0.723782	0.825987	-0.0859858	0.355442
V529_31500	0.237667	0.4709	0.471548	0.404422	-0.37486	0.366562	0.616412	1	0.960645	0.954296	0.965476	0.903732	0.000159745	0.751674
V529_31510	0.114807	0.379798	0.387953	0.289837	-0.49168	0.324302	0.507138	0.960645	1	0.88144	0.912537	0.852308	0.165805	0.826592
V529_31520	0.47381	0.660431	0.61367	0.566961	-0.239088	0.419416	0.793771	0.954296	0.88144	1	0.985013	0.957057	-0.103385	0.62961
V529_31530	0.387615	0.607357	0.610449	0.550087	-0.273836	0.417449	0.723782	0.965476	0.912537	0.985013	1	0.956061	-0.105099	0.643693
V529_31540	0.537858	0.755011	0.713585	0.643692	-0.189497	0.442895	0.825987	0.903732	0.852308	0.957057	0.956061	1	0.0381328	0.657371
V529_31550	-0.12772	-0.0237757	-0.120456	-0.254277	-0.286968	-0.081848	-0.0859858	0.000159745	0.165805	-0.103385	-0.105099	0.0381328	1	0.484869
V529_31560	0.00718104	0.254869	0.190795	0.0583325	-0.479669	0.259008	0.355442	0.751674	0.826592	0.62961	0.643693	0.657371	0.484869	1

## Sheet: q value
	V529_04770	V529_05730	V529_11460	V529_18210	V529_19080	V529_21700	V529_36050	V529_31500	V529_31510	V529_31520	V529_31530	V529_31540	V529_31550	V529_31560
V529_04770	0	2.01175e-29	1.9174e-15	4.62245e-20	0.00341008	5.13301e-06	1.33731e-24	0.0444015	0.336905	2.62329e-05	0.000768214	1.10312e-06	0.284998	0.952261
V529_05730	2.01175e-29	0	1.85787e-23	9.67008e-22	0.0359881	2.54171e-05	1.97778e-29	2.98557e-05	0.00100005	2.75886e-10	1.54332e-08	1.84236e-14	0.842857	0.0307258
V529_11460	1.9174e-15	1.85787e-23	0	7.81834e-33	0.0249104	1.08308e-07	2.59609e-15	2.90107e-05	0.000759385	9.94203e-09	1.24583e-08	1.99659e-12	0.313509	0.108405
V529_18210	4.62245e-20	9.67008e-22	7.81834e-33	0	0.0150946	2.38925e-10	7.6955e-17	0.000426096	0.0135278	2.07891e-07	5.57703e-07	1.06811e-09	0.0311293	0.626457
V529_19080	0.00341008	0.0359881	0.0249104	0.0150946	0	0.794876	0.579068	0.00117742	1.15442e-05	0.0431081	0.0199336	0.110875	0.0145242	2.01441e-05
V529_21700	5.13301e-06	2.54171e-05	1.08308e-07	2.38925e-10	0.794876	0	2.73614e-07	0.00154043	0.00544974	0.000245213	0.000264032	9.78531e-05	0.494293	0.0280252
V529_36050	1.33731e-24	1.97778e-29	2.59609e-15	7.6955e-17	0.579068	2.73614e-07	0	8.18853e-09	5.46367e-06	9.09384e-17	6.81728e-13	4.27437e-19	0.472649	0.00218425
V529_31500	0.0444015	2.98557e-05	2.90107e-05	0.000426096	0.00117742	0.00154043	8.18853e-09	0	1.13168e-40	1.90867e-38	1.25372e-42	1.69272e-27	0.998937	2.77929e-14
V529_31510	0.336905	0.00100005	0.000759385	0.0135278	1.15442e-05	0.00544974	5.46367e-06	1.13168e-40	0	1.68223e-24	6.86416e-29	2.20005e-21	0.163942	3.82504e-19
V529_31520	2.62329e-05	2.75886e-10	9.94203e-09	2.07891e-07	0.0431081	0.000245213	9.09384e-17	1.90867e-38	1.68223e-24	0	3.59964e-55	2.25742e-39	0.387469	3.13339e-09
V529_31530	0.000768214	1.54332e-08	1.24583e-08	5.57703e-07	0.0199336	0.000264032	6.81728e-13	1.25372e-42	6.86416e-29	3.59964e-55	0	4.95248e-39	0.379606	1.06805e-09
V529_31540	1.10312e-06	1.84236e-14	1.99659e-12	1.06811e-09	0.110875	9.78531e-05	4.27437e-19	1.69272e-27	2.20005e-21	2.25742e-39	4.95248e-39	0	0.750469	3.556e-10
V529_31550	0.284998	0.842857	0.313509	0.0311293	0.0145242	0.494293	0.472649	0.998937	0.163942	0.387469	0.379606	0.750469	0	1.58707e-05
V529_31560	0.952261	0.0307258	0.108405	0.626457	2.01441e-05	0.0280252	0.00218425	2.77929e-14	3.82504e-19	3.13339e-09	1.06805e-09	3.556e-10	1.58707e-05	0
